# Supplementary material for: HIV rapid test performance among health facilities enrolled in HIV rapid test quality improvement initiative (RTQII) in Ethiopia
Source: BMC Infect Dis. 2023 May 10;23:315. doi: 10.1186/s12879-023-08285-x (PMC10170438; doi:10.1186/s12879-023-08285-x)
Supplement: Supplementary file 7 — Supplementary Material 7 [file 12879_2023_8285_MOESM7_ESM.xlsx]

## Sheet: Sheet1
Name of facility	Name of site	Shortage of test kits in the last one year period	Test Algorithm posted	Tester followed SOP	Dedicated table for HIV rapid test	Trained 0n the new alg0rithm	lebeled the devise bef0re testing	Sink with water supply in testing area	Disinfectant f0r dec0ntaminati0n	Pr0fessi0n 0f the tester	Experience in years	All test kits avialable at testing site	IQC c0nducted	Pr0per disp0sal 0f bi0l0gical waste	Difficulty of the new algorithm compared with the old one	Participati0n in EQA(PT) in the last tw0 years	Receive supp0rtive supervisi0n fr0m the facility's lab	Sharps container at testing site	correct Results in 1st kit	Correct results in 2nd kit	Correct results in 3rd kit	Final result with algorithm properly applied (100% scores)
1	1	1	1	0	1	1	1	1	1	1	1	0	0	1	1	1	0	1	0	0	0	0
1	2	0	1	1	0	1	1	1	1	1	1	1	0	1	4	1	1	1	1	1	1	1
1	3	1	0	0	0	0	1	0	1	1	2	0	0	1	3	0	1	1	0	0	0	5
1	4	0	0	0	1	1	1	1	1	1	1	0	0	1	2	0	0	1	0	0	0	0
2	1	1	1	1	0	1	1	1	1	1	1	1	0	1	1	1	0	1	0	0	0	0
2	3	1	1	1	0	1	1	0	1	1	3	1	0	0	1	0	0	1	1	1	1	1
2	5	0	0	0	0	0	1	1	1	1	1	0	0	0	4	1	0	1	0	0	0	0
2	6	0	0	0	0	1	1	1	1	1	2	1	0	1	2	1	0	1	0	0	0	0
3	1	1	1	0	1	1	1	1	1	1	1	0	0	0	4	0	0	1	0	0	0	0
3	2	1	1	1	1	1	1	0	1	1	2	1	1	1	1	0	1	1	0	5	5	5
4	5	0	1	0	1	0	0	1	0	1	1	0	0	0	4	0	0	1	4	5	5	4
4	1	0	1	0	1	0	0	0	1	1	2	1	0	1	3	0	0	0	0	1	1	1
4	2	1	1	0	1	0	0	1	1	3	1	0	0	1	1	0	0	1	4	4	4	4
4	4	0	1	0	1	0	0	0	0	1	1	1	0	1	1	0	0	1	0	0	0	5
5	7	1	1	1	0	0	0	1	1	5	3	0	0	1	2	1	1	1	0	0	0	0
5	8	1	1	1	0	1	1	1	0	1	2	1	0	1	1	0	1	1	1	1	1	1
5	2	1	1	0	1	0	1	1	0	1	1	1	0	1	4	0	1	1	0	0	0	0
5	1	0	0	0	0	0	1	1	1	1	1	1	0	1	4	0	0	1	0	0	0	0
6	2	0	1	1	1	1	1	1	1	1	3	1	0	1	2	1	1	1	0	0	0	0
6	1	0	1	1	1	1	1	1	1	1	1	1	0	1	2	1	1	1	0	0	0	0
6	8	0	1	1	1	0	1	1	1	1	3	1	0	1	2	1	1	1	0	0	0	0
7	4	0	1	1	1	1	1	1	1	1	2	1	0	1	1	0	1	1	0	0	0	0
7	2	0	1	1	1	1	1	0	1	1	2	1	1	1	1	1	1	1	0	0	0	0
8	4	0	1	1	0	1	1	1	1	1	2	1	0	1	1	0	1	1	1	0	0	1
8	2	1	1	1	1	1	1	1	1	1	3	1	1	1	1	1	1	1	0	0	0	0
8	6	1	1	1	1	1	1	1	1	1	2	1	1	1	3	1	1	1	0	0	0	0
8	1	1	1	1	1	1	1	1	1	2	2	1	1	1	1	0	1	1	0	0	0	0
9	5	1	1	1	1	1	1	1	1	1	2	0	0	1	1	1	1	1	0	0	0	0
9	4	1	1	1	1	1	1	1	1	1	2	0	0	1	1	1	1	1	0	0	0	0
9	8	1	1	1	1	1	0	1	1	1	2	0	0	1	1	1	1	1	0	0	5	0
9	2	1	1	1	0	1	1	1	1	1	1	0	0	0	1	1	1	1	0	0	0	0
9	1	1	1	1	1	1	0	1	1	1	2	0	0	1	1	1	1	1	1	5	5	5
10	9	0	1	0	1	1	1	1	1	2	2	0	0	1	2	0	1	1	3	3	3	3
10	6	0	1	0	1	1	1	1	0	1	3	0	0	1	1	0	1	1	0	0	0	0
10	4	1	1	0	1	1	1	1	1	3	2	1	0	1	1	0	0	1	0	0	0	0
10	8	1	1	0	1	0	1	1	1	1	2	0	0	1	1	0	1	1	0	0	0	0
11	4	1	1	1	1	1	1	1	1	1	2	0	0	0	1	1	0	1	0	0	0	0
11	1	1	1	1	1	1	1	1	1	1	2	0	0	0	1	1	0	1	0	0	0	0
11	8	1	1	1	1	1	1	1	1	1	1	0	0	1	1	1	0	1	0	0	0	0
12	1	1	1	1	1	1	1	1	1	1	3	0	0	0	1	1	1	1	0	0	0	0
12	2	1	1	1	1	1	1	1	1	1	2	0	0	1	1	1	1	1	0	0	0	0
12	5	1	1	1	1	1	1	1	1	1	2	0	0	0	1	1	0	0	0	1	1	1
12	8	1	1	1	1	1	1	1	1	1	3	0	0	0	1	1	1	0	0	0	0	0
12	9	1	0	0	1	1	1	1	0	1	2	0	0	0	2	1	1	1	0	0	5	0
13	1	1	1	1	1	1	1	1	1	1	2	0	0	1	1	1	1	1	0	0	0	0
13	2	1	1	0	1	1	1	1	1	1	1	0	0	1	1	1	1	1	1	5	5	1
13	5	1	1	1	1	1	0	1	0	1	2	0	0	0	1	1	1	1	0	0	0	0
13	8	1	1	0	1	1	0	1	1	1	2	0	0	1	1	1	1	1	0	0	0	0
14	10	0	0	0	0	0	1	0	1	1	2	1	0	0	1	0	1	1	0	0	5	5
14	4	1	1	1	1	1	1	0	0	1	2	0	0	0	1	0	1	1	0	0	0	5
14	9	0	1	1	1	0	1	1	0	5	2	1	0	1	1	0	0	1	0	0	0	0
14	11	1	0	1	1	0	1	1	0	1	3	0	0	1	3	0	0	1	3	5	5	5
14	3	1	1	1	1	1	0	1	0	1	2	0	0	0	1	0	1	0	0	5	5	5
15	12	1	0	0	1	1	1	0	0	1	1	0	0	0	1	0	1	0	0	0	0	0
15	8	1	0	0	1	0	1	0	0	1	1	0	0	0	1	0	1	1	1	5	5	5
16	4	1	0	0	0	1	1	0	0	1	3	0	0	0	1	0	0	1	0	5	5	5
16	1	1	1	1	0	1	1	1	1	1	3	0	0	0	1	0	0	1	0	0	0	0
16	2	1	1	1	1	1	1	1	0	1	1	0	0	1	1	0	0	1	0	0	0	0
17	1	0	1	0	0	1	1	1	1	1	2	0	0	0	1	0	0	1	3	3	3	3
17	5	1	1	0	0	0	1	0	0	2	2	0	0	0	2	0	0	1	1	5	5	5
17	4	1	0	0	0	0	1	0	1	1	1	0	0	0	1	0	0	1	0	0	0	0
17	12	0	1	0	1	1	1	0	0	1	1	1	1	1	2	1	1	1	0	0	0	0
17	2	1	0	1	1	0	1	1	0	1	1	0	0	0	1	0	0	0	0	0	0	0
18	4	1	1	1	1	0	1	0	1	1	1	1	0	1	1	0	0	0	3	1	1	5
18	6	1	0	1	1	1	1	1	1	1	1	0	0	1	1	0	0	1	0	0	1	1
18	2	0	1	1	1	1	1	1	1	1	2	0	1	1	1	1	1	1	0	0	0	0
18	8	0	1	1	1	1	1	0	0	1	3	0	1	1	1	0	0	0	0	0	0	5
18	1	0	1	1	1	1	1	1	1	2	2	0	0	1	1	1	1	1	0	0	0	0
19	4	0	1	0	1	1	1	1	1	3	1	0	1	1	1	0	0	1	0	0	0	0
19	6	0	1	0	1	1	1	1	1	1	2	1	0	1	1	1	1	1	3	3	4	2
19	2	0	0	0	1	1	1	1	1	1		1	0	1	1	1	1	1	0	0	0	0
19	8	0	1	0	0	1	1	0	1	1	2	0	1	1	1	0	1	1	3	3	3	5
19	1	0	1	1	1	1	1	1	1	1	3	0	1	1	1	1	1	1	0	0	0	0
20	4	0	1	1	1	1	1	1	1	1	1	1	0	1	1	0	0	0	3	0	0	3
20	2	0	1	1	1	1	1	1	1	1	2	1	1	1	1	1	1	1	0	0	0	0
20	1	0	1	1	1	1	1	1	1	1	2	1	1	1	1	1	0	1	1	0	5	3
21	4	1	1	1	1	1	1	1	1	3	2	0	0	1	1	1	1	1	1	0	0	1
21	12	1	1	1	1	1	1	0	1	1	1	0	1	1	1	1	1	1	0	0	0	0
21	2	0	1	1	1	1	1	0	1	1	1	0	1	1	2	1	0	0	0	0	0	0
21	6	1	1	1	0	1	1	0	1	1	2	0	1	1	1	1	1	1	0	0	5	2
21	1	1	1	1	0	1	1	0	1	2	1	0	1	1	1	1	1	1	0	0	0	5
22	1	0	0	1	0	1	0	0	1	1	1	0	1	1	1	0	0	0	0	0	0	0
22	2	0	1	1	1	1	1	1	1	1	2	1	1	1	1	1	1	1	0	0	0	5
22	3	0	0	1	0	1	1	0	1	3	3	1	0	1	1	0	0	1	0	0	0	5
22	8	0	0	0	0	1	0	1	1	1	2	0	0	1	1	0	0	1	3	3	5	3
22	4	0	1	0	0	1	1	1	1	1	1	0	0	1	1	0	0	1	0	0	0	0
23	5	1	1	1	1	1	1	1	1	2	1	0	0	1	2	1	0	1	1	1	1	1
23	4	1	0	0	1	0	1	0	1	1	2	0	0	1	2	0	0	1	0	0	0	0
23	1	0	1	1	1	1	1	0	1	1	2	0	0	1	2	1	1	1	0	0	0	3
23	8	1	0	0	1	1	1	0	1	1	3	0	0	1	1	1	1	1	0	0	0	0
23	2	1	1	0	1	1	1	1	1	2	3	0	0	1	1	1	1	1	0	0	0	0
24	5	0	1	1	1	1	1	0	0	2	1	1	0	1	4	0	0	0	0	0	0	0
24	4	1	1	0	1	1	1	1	1	1	1	1	0	1	1	0	1	1	1	2	2	3
24	1	1	1	1	1	1	1	1	1	1	2	0	0	1	1	1	0	0	1	1	1	1
24	8	1	1	1	1	1	1	0	1	1	3	0	0	1	1	1	1	1	1	1	1	1
24	2	1	1	1	1	1	1	0	1	1	2	0	0	1	1	1	1	1	0	0	0	0
25	12	0	1	0	1	1	1	1	0	1	3	1	0	1	1	0	0	1	0	0	0	0
25	8	1	1	0	1	0	1	0	0	1	3	0	0	1	3	0	0	1	0	0	0	0
25	5	0	1	0	0	0	1	0	1	1	2	1	0	1	1	0	0	1	0	0	0	0
25	1	1	0	0	0	0	1	0	1	1	2	0	0	1	4	0	0	1	0	5	5	0
26	1	1	0	0	1	0	0	1	1	1	2	1	0	1	1	0	0	1	0	0	0	0
26	2	0	1	0	1	1	1	1	0	1	3	1	0	1	1	0	0	1	0	0	0	0
27	4	1	1	0	0	0	1	1	0	1	2	0	0	0	4	0	0	1	3	0	3	3
27	2	0	1	1	1	1	1	0	0	1	3	1	0	1	1	0	1	1	1	1	1	1
28	2	1	1	0	1	1	1	0	1	1	2	1	0	1	3	0	1	1	0	0	0	0
28	4	1	0	0	0	0	0	0	0	1	1	0	0	0	4	0	0	1	0	5	5	1
28	1	1	0	0	0	0	1	0	0	2	2	0	0	0	1	0	0	1	1	1	1	1
29	4	0	1	0	0	0	0	1	0	1	3	0	0	1	3	0	0	1	0	0	0	0
29	8	0	1	0	0	1	1	0	0	1	3	1	0	0	1	0	0	0	0	2	1	1
29	2	0	1	0	1	0	1	1	0	1	2	1	0	1	1	0	0	1	3	3	3	3
29	12	1	1	0	1	1	1	1	0	4	3	1	0	0	1	0	0	0	3	3	3	3
30	4	1	0	0	0	1	0	1	1	1	1	0	0	1	2	0	1	1	0	0	0	0
30	5	1	1	0	1	0	1	0	0	2	2	1	0	1	1	1	0	1	0	0	0	0
30	8	1	1	0	1	1	1	1	1	1	3	0	0	1	2	0	0	1	0	1	1	1
30	2	1	0	1	1	1	1	1	1	1	3	1	0	1	2	1	0	1	0	0	0	0
30	1	1	1	1	1	1	1	1	1	1	3	0	0	1	1	1	0	1	0	0	0	0
31	5	1	0	0	1	0	1	1	1	2	2	0	0	1	4	1	0	1	0	0	0	5
31	1	1	0	0	1	0	1	0	1	2	2	0	0	1	4	1	0	1	0	0	5	5
31	8	1	1	0	1	1	1	1	1	1	2	1	0	1	4	1	0	1	0	0	0	5
31	2	1	1	1	1	0	1	0	1	1	2	1	0	1	2	1	0	1	0	0	0	0
32	5	0	0	0	0	1	1	0	1	2	1	0	0	1	3	0	0	1	0	0	0	0
32	4	1	1	1	0	1	1	1	1	1	2	0	0	1	1	0	1	1	0	0	0	0
32	8	0	0	0	1	1	1	0	1	1	3	0	0	1	1	0	0	1	0	0	5	0
32	1	0	1	1	0	0	1	1	1	2	2	1	0	1	3	0		1	0	0	0	0
32	2	0	1	1	1	1	1	1	1	1	2	1	0	1	1	0	0	1	0	0	0	3
33	1	0	1	1	1	1	1	0	1	2	2	0	0	1	3	0	1	1	0	0	0	0
33	9	0	1	1	1	0	1	1	1	2	2	0	0	1	3	1	1	1	0	0	0	0
33	8	0	1	1	1	0	1	1	1	1	2	0	0	1	1	1	1	1	0	0	0	0
33	2	0	1	1	1	0	1	1	1	1	3	1	0	1	3	0	0	1	0	0	0	0
33	4	1	1	1	1	0	1	1	1	1	2	1	0	1	3	0	0	1	0	0	0	0
34	6	1	1	1	0	1	1	0	1	1	3	0	0	1	1	0	0	1	0	0	0	0
34	1	1	1	1	1	0	1	0	1	2	2	0	0	1	1	1	1	1	1	5	5	5
34	4	1	1	1	0	1	1	0	1	1	3	0	0	1	1	0	0	1	0	0	0	0
34	5	1	0	1	1	0	1	1	1	2	2	0	0	1	1	1	0	1	0	5	5	5
35	5	0	0	0	1	0	0	1	0	2	1	0	0	0	4	0	0	1	0	5	5	5
35	6	0	1	1	0	1	1	1	1	1	2	1	0	1	4	0	0	1	0	0	0	0
35	4	0	1	1	1	1	1	1	1	1	2	1	0	1	1	0	1	0	0	0	0	0
35	1	0	1	1	0	0	1	1	1	1	3	0	0	0	1	0	0	1	0	0	0	0
35	2	0	1	1	0	1	1	0	1	4	3	1	0	1	3	1	0	1	0	0	0	0
36	2	1	1	0	0	1	1	1	1	1	3	1	0	1	1	1	0	1	0	0	0	0
36	6	0	1	0	0	0	1	1	0	1	2	1	0	0	4	1	0	1	0	0	0	0
36	4	1	0	0	1	0	1	1	0	1	1	0	0	0	4	0	0	1	1	0	0	1
36	9	1	0	0	0	0	1	0	1	1	1	0	0	0	4	0	0	1	2	2	2	2
37	2	0	1	1	0	0	1	1	0	1	2	1	0	1	4	0	0	1	0	0	0	0
37	5	0	0	0	1	1	1	1	0	2	2	0	0	0	1	0	0	1	0	0	0	0
37	1	0	0	0	0	1	1	1	0	2	3	1	0	0	1	0	0	1	0	0	0	0
38	1	1	1	0	1	1	1	0	0	1	3	0	0	0	1	0	1	1	0	0	0	5
38	2	1	1	0	0	1	1	1	0	1	2	1	0	1	2	1	1	1	1	1	1	1
38	5	1	0	0	0	0	1	0	0	2	2	0	0	1	1	0	0	1	0	0	0	0
38	4	1	1	0	0	1	1	1	0	1	1	0	0	1	2	0	0	0	0	0	0	0
39	1	1	0	0	0	1	1	0	1	2	2	0	0	1	1	0	0	1	0	0	0	0
39	3	1	0	0	0	0	1	1	0	1	2	0	0	1	1	0	0	1	0	0	0	0
39	2	0	0	0	0	0	1	1	0	1	3	0	0	0	1	1	1	1	0	0	0	0
39	4	1	0	0	0	0	1	1	1	1	1	0	0	0	1	0	0	1	0	0	0	0
40	1	1	1	0	0	1	1	0	0	1	2	1	1	1	1	1	1	0	0	0	0	0
40	2	1	1	0	0	1	1	0	0	1	2	1	1	1	1	1	1	0	0	0	0	0
41	5	1	1	0	0	1	1	0	0	1	2	1	1	1	1	1	1	0	1	1	1	2
41	2	1	1	0	0	1	1	0	0	1	2	1	1	1	1	1	1	0	0	0	0	0
41	9	1	1	0	0	1	1	0	0	1	2	1	1	1	1	1	1	0	0	0	0	0

## Sheet: Sheet2
	Zewditu Hospital	1
		1
		1
		1
	Ghandi Hospital	2
		2
		2
		2
	Yekatit 12 Hospital	3
		3
	St Paul Hospital	4
		4
		4
		4
	Alert Hospital	5
		5
		5
		5
	Upper St. Peter Hospital	6
		6
		6
	Armed force Hospital	7
		7
	Federal Police Hospital	8
		8
		8
		8
	Bishoftu Hospital	9
		9
		9
		9
		9
	Shashemene Hospital	10
		10
		10
		10
	Modjo Health center	11
		11
		11
	Assella Hospital	12
		12
		12
		12
		12
	Adama Hospital	13
		13
		13
		13
	Debremarkos Hospital	14
		14
		14
		14
		14
	Finoteselam Hospital	15
		15
	Debre tabor Hospital	16
		16
		16
	Felegehiwot Hospital	17
		17
		17
		17
		17
	Dessie Referral Hospital	18
		18
		18
		18
		18
	Dessie Health center	19
		19
		19
		19
		19
	Debrebirhan Hospital	20
		20
		20
	Kombolcha Health center	21
		21
		21
		21
		21
	Woldia Hospital	22
		22
		22
		22
		22
	Jugal Hospital	23
		23
		23
		23
		23
	Hiwotfana Hospital	24
		24
		24
		24
		24
	Adare Hospital	25
		25
		25
		25
	Hawassa HL	26
		26
	Yirgalem Hospital	27
		27
	Dilla HL	28
		28
		28
	Arbaminch Hospital	29
		29
		29
		29
	Dilchora Hospital	30
		30
		30
		30
		30
	Sabian Hospital	31
		31
		31
		31
	Ambo Hospital	32
		32
		32
		32
		32
	Nekemet Hospital	33
		33
		33
		33
		33
	Metu Karl Hospital	34
		34
		34
		34
	Jimma university Hospital	35
		35
		35
		35
		35
	Mekele	36
		36
		36
		36
	Alamata Hospital	37
		37
		37
	Lemlem Karl Hospital	38
		38
		38
		38
	Adigrat Hospital	39
		39
		39
		39
	Wukro Hospital	40
		40
	Ayder Hospital	41
		41
		41
