# Supplementary material for: HIV rapid test performance among health facilities enrolled in HIV rapid test quality improvement initiative (RTQII) in Ethiopia
Source: BMC Infect Dis. 2023 May 10;23:315. doi: 10.1186/s12879-023-08285-x (PMC10170438; doi:10.1186/s12879-023-08285-x)
Supplement: Supplementary file 8 — Supplementary Material 8 [file 12879_2023_8285_MOESM8_ESM.xlsx]

## Sheet: Sheet1
	Indicators	Values	Correct Results in 1st kit
			100 % Correct		80 % Correct		60 % Correct		40 % Correct		20 % Correct		Algorithm not followed		Total
	Test Algorithm posted	No	35	0.853659	3	0.0731707	1	0.0243902	2	0.0487805	0	0	0	0	41
		Yes	90	0.762712	17	0.144068	0	0	9	0.0762712	2	0.0169492	0	0	118
	Tester followed SOP	No	60	0.759494	8	0.101266	1	0.0126582	8	0.101266	2	0.0253165	0	0	79
		Yes	65	0.8125	12	0.15	0	0	3	0.0375	0	0	0	0	80
	Trained on the new algorithm	No	38	0.76	5	0.1	1	0.02	4	0.08	2	0.04	0	0	50
		Yes	87	0.798165	15	0.137615	0	0	7	0.0642202	0	0	0	0	109
	Experience in years	< 2 years	30	0.731707	6	0.146341	1	0.0243902	2	0.0487805	2	0.0487805	0	0	41
		2-5 years	62	0.775	11	0.1375	0	0	7	0.0875	0	0	0	0	80
		> 5 years	32	0.864865	3	0.0810811	0	0	2	0.0540541	0	0	0	0	37
	All test kits avialable at testing site	No	76	0.791667	11	0.114583	1	0.0104167	6	0.0625	2	0.0208333	0	0	96
		Yes	49	0.777778	9	0.142857	0	0	5	0.0793651	0	0	0	0	63
	Difficulty of the new algorithm compared with the old one	More difficult	82	0.773585	15	0.141509	0	0	8	0.0754717	1	0.00943396	0	0	106
		Comparable with previous one	16	0.8	3	0.15	0	0	1	0.05	0	0	0	0	20
		Less difficult	13	0.928571	0	0	0	0	1	0.0714286	0	0	0	0	14
		Don't know	14	0.736842	2	0.105263	1	0.0526316	1	0.0526316	1	0.0526316	0	0	19
	Participati0n in EQA(PT) in the last two years	No	66	0.75	9	0.102273	1	0.0113636	10	0.113636	2	0.0227273	0	0	88
		Yes	59	0.830986	11	0.15493	0	0	1	0.0140845	0	0	0	0	71
	Receive supportive supervision from the facility's lab	No	68	0.790698	7	0.0813953	1	0.0116279	8	0.0930233	2	0.0232558	0	0	86
		Yes	56	0.777778	13	0.180556	0	0	3	0.0416667	0	0	0	0	72

## Sheet: Sheet2
	Indicators	Values	Correct results in 2nd kit
			100 % Correct		80 % Correct		60 % Correct		40 % Correct		20 % Correct		Algorithm not followed		Total
	Test Algorithm posted	No	31	0.756098	1	0.0243902	1	0.0243902	1	0.0243902	0	0	7	0.170732	41
		Yes	89	0.754237	13	0.110169	2	0.0169492	6	0.0508475	1	0.00847458	7	0.059322	118
	Tester followed SOP	No	55	0.696203	5	0.0632911	3	0.0379747	7	0.0886076	1	0.0126582	8	0.101266	79
		Yes	65	0.8125	9	0.1125	0	0	0	0	0	0	6	0.075	80
	Trained on the new algorithm	No	35	0.7	3	0.06	1	0.02	1	0.02	1	0.02	9	0.18	50
		Yes	85	0.779817	11	0.100917	2	0.0183486	6	0.0550459	0	0	5	0.0458716	109
	Experience in years	< 2 years	30	0.731707	3	0.0731707	2	0.0487805	0	0	1	0.0243902	5	0.121951	41
		2-5 years	60	0.75	7	0.0875	0	0	6	0.075	0	0	7	0.0875	80
		> 5 years	29	0.783784	4	0.108108	1	0.027027	1	0.027027	0	0	2	0.0540541	37
	All test kits avialable at testing site	No	71	0.739583	6	0.0625	1	0.0104167	4	0.0416667	1	0.0104167	13	0.135417	96
		Yes	49	0.777778	8	0.126984	2	0.031746	3	0.047619	0	0	1	0.015873	63
	Difficulty of the new algorithm compared with the old one	More difficult	80	0.754717	9	0.0849057	2	0.0188679	6	0.0566038	1	0.00943396	8	0.0754717	106
		Comparable with previous one	15	0.75	3	0.15	0	0	1	0.05	0	0	1	0.05	20
		Less difficult	12	0.857143	1	0.0714286	0	0	0	0	0	0	1	0.0714286	14
		Don't know	13	0.684211	1	0.0526316	1	0.0526316	0	0	0	0	4	0.210526	19
	Participati0n in EQA(PT) in the last two years	No	61	0.693182	7	0.0795455	3	0.0340909	6	0.0681818	1	0.0113636	10	0.113636	88
		Yes	59	0.830986	7	0.0985915	0	0	1	0.0140845	0	0	4	0.056338	71
	Receive supportive supervision from the facility's lab	No	63	0.732558	8	0.0930233	2	0.0232558	4	0.0465116	1	0.0116279	8	0.0930233	86
		Yes	56	0.777778	6	0.0833333	1	0.0138889	3	0.0416667	0	0	6	0.0833333	72

## Sheet: Sheet3
	Indicators	Values	Correct results in 3rd kit
			100 % Correct		80 % Correct		60 % Correct		40 % Correct		20 % Correct		Algorithm not followed		Total
	Test Algorithm posted	No	26	0.634146	2	0.0487805	1	0.0243902	0	0	0	0	12	0.292683	41
		Yes	85	0.720339	14	0.118644	1	0.00847458	6	0.0508475	2	0.0169492	10	0.0847458	118
	Tester followed SOP	No	50	0.632911	6	0.0759494	2	0.0253165	6	0.0759494	2	0.0253165	13	0.164557	79
		Yes	61	0.7625	10	0.125	0	0	0	0	0	0	9	0.1125	80
	Trained on the new algorithm	No	32	0.64	3	0.06	1	0.02	2	0.04	1	0.02	11	0.22	50
		Yes	79	0.724771	13	0.119266	1	0.00917431	4	0.0366972	1	0.00917431	11	0.100917	109
	Experience in years	< 2 years	29	0.707317	4	0.097561	2	0.0487805	0	0	1	0.0243902	5	0.121951	41
		2-5 years	53	0.6625	7	0.0875	0	0	5	0.0625	1	0.0125	14	0.175	80
		> 5 years	28	0.756757	5	0.135135	0	0	1	0.027027	0	0	3	0.0810811	37
	All test kits avialable at testing site	No	64	0.666667	7	0.0729167	1	0.0104167	4	0.0416667	1	0.0104167	19	0.197917	96
		Yes	47	0.746032	9	0.142857	1	0.015873	2	0.031746	1	0.015873	3	0.047619	63
	Difficulty of the new algorithm compared with the old one	More difficult	74	0.698113	11	0.103774	1	0.00943396	4	0.0377358	2	0.0188679	14	0.132075	106
		Comparable with previous one	14	0.7	3	0.15	0	0	1	0.05	0	0	2	0.1	20
		Less difficult	12	0.857143	1	0.0714286	0	0	0	0	0	0	1	0.0714286	14
		Don't know	11	0.578947	1	0.0526316	1	0.0526316	1	0.0526316	0	0	5	0.263158	19
	Participati0n in EQA(PT) in the last two years	No	57	0.647727	9	0.102273	2	0.0227273	6	0.0681818	1	0.0113636	13	0.147727	88
		Yes	54	0.760563	7	0.0985915	0	0	0	0	1	0.0140845	9	0.126761	71
	Receive supportive supervision from the facility's lab	No	58	0.674419	10	0.116279	1	0.0116279	4	0.0465116	1	0.0116279	12	0.139535	86
		Yes	52	0.722222	6	0.0833333	1	0.0138889	2	0.0277778	1	0.0138889	10	0.138889	72

## Sheet: Sheet4
	Indicators	Values	Final result with algorithm properly applied (100% scores)
			100 % Correct		80 % Correct		60 % Correct		40 % Correct		20 % Correct		Algorithm not followed		Total
	Test Algorithm posted	No	25	0.609756	4	0.097561	1	0.0243902	1	0.0243902	0	0	10	0.243902	41
		Yes	74	0.627119	15	0.127119	3	0.0254237	10	0.0847458	2	0.0169492	14	0.118644	118
	Tester followed SOP	No	47	0.594937	8	0.101266	3	0.0379747	7	0.0886076	2	0.0253165	12	0.151899	79
		Yes	52	0.65	11	0.1375	1	0.0125	4	0.05	0	0	12	0.15	80
	Trained on the new algorithm	No	29	0.58	4	0.08	1	0.02	2	0.04	2	0.04	12	0.24	50
		Yes	70	0.642202	15	0.137615	3	0.0275229	9	0.0825688	0	0	12	0.110092	109
	Experience in years	< 2 years	25	0.609756	6	0.146341	1	0.0243902	2	0.0487805	2	0.0487805	5	0.121951	41
		2-5 years	47	0.5875	8	0.1	3	0.0375	8	0.1	0	0	14	0.175	80
		> 5 years	26	0.702703	5	0.135135	0	0	1	0.027027	0	0	5	0.135135	37
	All test kits avialable at testing site	No	59	0.614583	11	0.114583	2	0.0208333	5	0.0520833	2	0.0208333	17	0.177083	96
		Yes	40	0.634921	8	0.126984	2	0.031746	6	0.0952381	0	0	7	0.111111	63
	Difficulty of the new algorithm compared with the old one	More difficult	65	0.613208	12	0.113208	3	0.0283019	8	0.0754717	1	0.00943396	17	0.160377	106
		Comparable with previous one	14	0.7	3	0.15	0	0	2	0.1	0	0	1	0.05	20
		Less difficult	11	0.785714	1	0.0714286	0	0	0	0	0	0	2	0.142857	14
		Don't know	9	0.473684	3	0.157895	1	0.0526316	1	0.0526316	1	0.0526316	4	0.210526	19
	Participati0n in EQA(PT) in the last two years	No	49	0.556818	11	0.125	1	0.0113636	9	0.102273	2	0.0227273	16	0.181818	88
		Yes	50	0.704225	8	0.112676	3	0.0422535	2	0.028169	0	0	8	0.112676	71
	Receive supportive supervision from the facility's lab	No	52	0.604651	11	0.127907	1	0.0116279	8	0.0930233	2	0.0232558	12	0.139535	86
		Yes	46	0.638889	8	0.111111	3	0.0416667	3	0.0416667	0	0	12	0.166667	72

## Sheet: Sheet5
	Indicators	Values	Final Status
			Acceptable		Not acceptable		Total	Chi-square	Sig.
	Test Algorithm posted	No	25	0.609756	16	0.390244	41	0.0390394	0.843371
		Yes	74	0.627119	44	0.372881	118
	Tester followed SOP	No	47	0.594937	32	0.405063	79	0.512923	0.473876
		Yes	52	0.65	28	0.35	80
	Trained on the new algorithm	No	29	0.58	21	0.42	50	0.564435	0.452479
		Yes	70	0.642202	39	0.357798	109
	Experience in years	< 2 years	25	0.609756	16	0.390244	41	1.4514	0.483985
		2-5 years	47	0.5875	33	0.4125	80
		> 5 years	26	0.702703	11	0.297297	37
	All test kits avialable at testing site	No	59	0.614583	37	0.385417	96	0.066959	0.795817
		Yes	40	0.634921	23	0.365079	63
	Difficulty of the new algorithm compared with the old one	More difficult	65	0.613208	41	0.386792	106	3.92833	0.269308
		Comparable with previous one	14	0.7	6	0.3	20
		Less difficult	11	0.785714	3	0.214286	14
		Don't know	9	0.473684	10	0.526316	19
	Participati0n in EQA(PT) in the last two years	No	49	0.556818	39	0.443182	88	3.63403	0.0566095
		Yes	50	0.704225	21	0.295775	71
	Receive supportive supervision from the facility's lab	No	52	0.604651	34	0.395349	86	0.195039	0.658756
		Yes	46	0.638889	26	0.361111	72

## Sheet: Sheet6
	Indicators	Values	Count	%
	Test Algorithm posted	No	41	0.257862
		Yes	118	0.742138
	Tester followed SOP	No	79	0.496855
		Yes	80	0.503145
	Trained on the new algorithm	No	50	0.314465
		Yes	109	0.685535
	Experience in years	< 2 years	41	0.259494
		2-5 years	80	0.506329
		> 5 years	37	0.234177
	All test kits avialable at testing site	No	96	0.603774
		Yes	63	0.396226
	Difficulty of the new algorithm compared with the old one	More difficult	106	0.666667
		Comparable with previous one	20	0.125786
		Less difficult	14	0.0880503
		Don't know	19	0.119497
	Participati0n in EQA(PT) in the last two years	No	88	0.553459
		Yes	71	0.446541
	Receive supportive supervision from the facility's lab	No	86	0.544304
		Yes	72	0.455696
	correct Results in 1st kit	100 % Correct	125	0.786164
		80 % Correct	20	0.125786
		60 % Correct	1	0.00628931
		40 % Correct	11	0.0691824
		20 % Correct	2	0.0125786
		Algorithm not followed	0	0
	Correct results in 2nd kit	100 % Correct	120	0.754717
		80 % Correct	14	0.0880503
		60 % Correct	3	0.0188679
		40 % Correct	7	0.0440252
		20 % Correct	1	0.00628931
		Algorithm not followed	14	0.0880503
	Correct results in 3rd kit	100 % Correct	111	0.698113
		80 % Correct	16	0.100629
		60 % Correct	2	0.0125786
		40 % Correct	6	0.0377358
		20 % Correct	2	0.0125786
		Algorithm not followed	22	0.138365
	Final result with algorithm properly applied (100% scores)	100 % Correct	99	0.622642
		80 % Correct	19	0.119497
		60 % Correct	4	0.0251572
		40 % Correct	11	0.0691824
		20 % Correct	2	0.0125786
		Algorithm not followed	24	0.150943
	Final Status	Acceptable	99	0.622642
		Not acceptable	60	0.377358

## Sheet: Sheet7
			100 % Correct	80 % Correct	60 % Correct	40 % Correct	20 % Correct	Algorithm not followed
		correct Results in 1st kit	125 (78.6%)	20	1	11	2	0
			0.786164	0.125786	0.00628931	0.0691824	0.0125786	0
		Correct results in 2nd kit	120	14	3	7	1	14
			0.754717	0.0880503	0.0188679	0.0440252	0.00628931	0.0880503
		Correct results in 3rd kit	111	16	2	6	2	22
			0.698113	0.100629	0.0125786	0.0377358	0.0125786	0.138365
		Final result with algorithm properly applied (100% scores)	99	19	4	11	2	24
			0.622642	0.119497	0.0251572	0.0691824	0.0125786	0.150943

## Sheet: Sheet8
	Indicators	No	Yes	Total
	Test Algorithm posted	41	118	159
		0.257862	0.742138
	Tester followed SOP	79	80	159
		0.496855	0.503145
	Trained on the new algorithm	50	109	159
		0.314465	0.685535
	All test kits avialable at testing site	96	63	159
		0.603774	0.396226
	Participati0n in EQA(PT) in the last two years	88	71	159
		0.553459	0.446541
	Receive supportive supervision from the facility's lab	86	72	158
		0.544304	0.455696

## Sheet: Sheet9
	Indicators	Values	Testing point Count	%
	Experience in years	< 2 years	41	0.259494
		2-5 years	80	0.506329
		> 5 years	37	0.234177
	Difficulty of the new algorithm compared with the old one	More difficult	106	0.666667
		Comparable with previous one	20	0.125786
		Less difficult	14	0.0880503
		Don't know	19	0.119497
	Final Status	Acceptable	99	0.622642
		Not acceptable	60	0.377358

## Sheet: Sheet10
	Indicators	Values	Count	%
	Test Algorithm posted	No	41	0.257862
		Yes	118	0.742138
	Tester followed SOP	No	79	0.496855
		Yes	80	0.503145
	Training	No	50	0.314465
		Yes	109	0.685535
	Experience	< 2 years	41	0.259494
		2-5 years	80	0.506329
		> 5 years	37	0.234177
	kits avialable	No	96	0.603774
		Yes	63	0.396226
	Algorithm New vs Old	More difficult	106	0.666667
		Comparable	20	0.125786
		Less difficult	14	0.0880503
		Don't know	19	0.119497
	EQA(PT)	No	88	0.553459
		Yes	71	0.446541
	Receive supportive supervision from the facility's lab	No	86	0.544304
		Yes	72	0.455696
	Stat- Pak	100 % Correct	125	0.786164
		80 % Correct	20	0.125786
		60 % Correct	1	0.00628931
		40 % Correct	11	0.0691824
		20 % Correct	2	0.0125786
		Algorithm not followed	0	0
	Abon	100 % Correct	120	0.754717
		80 % Correct	14	0.0880503
		60 % Correct	3	0.0188679
		40 % Correct	7	0.0440252
		20 % Correct	1	0.00628931
		Algorithm not followed	14	0.0880503
	SD Bioline	100 % Correct	111	0.698113
		80 % Correct	16	0.100629
		60 % Correct	2	0.0125786
		40 % Correct	6	0.0377358
		20 % Correct	2	0.0125786
		Algorithm not followed	22	0.138365
	Final Result	100 % Correct	99	0.622642
		80 % Correct	19	0.119497
		60 % Correct	4	0.0251572
		40 % Correct	11	0.0691824
		20 % Correct	2	0.0125786
		Algorithm not followed	24	0.150943
	Final Status	Acceptable	99	0.622642
		Not acceptable	60	0.377358
