# Supplementary material for: HIV rapid test performance among health facilities enrolled in HIV rapid test quality improvement initiative (RTQII) in Ethiopia
Source: BMC Infect Dis. 2023 May 10;23:315. doi: 10.1186/s12879-023-08285-x (PMC10170438; doi:10.1186/s12879-023-08285-x)
Supplement: Supplementary file 9 — Supplementary Material 9 [file 12879_2023_8285_MOESM9_ESM.xlsx]

## Sheet: Sheet4
	Zewditu Hospital	1
		1
		1
		1
	Ghandi Hospital	2
		2
		2
		2
	Yekatit 12 Hospital	3
		3
	St Paul Hospital	4
		4
		4
		4
	Alert Hospital	5
		5
		5
		5
	Upper St. Peter Hospital	6
		6
		6
	Armed force Hospital	7
		7
	Federal Police Hospital	8
		8
		8
		8
	Bishoftu Hospital	9
		9
		9
		9
		9
	Shashemene Hospital	10
		10
		10
		10
	Modjo Health center	11
		11
		11
	Assella Hospital	12
		12
		12
		12
		12
	Adama Hospital	13
		13
		13
		13
	Debremarkos Hospital	14
		14
		14
		14
		14
	Finoteselam Hospital	15
		15
	Debre tabor Hospital	16
		16
		16
	Felegehiwot Hospital	17
		17
		17
		17
		17
	Dessie Referral Hospital	18
		18
		18
		18
		18
	Dessie Health center	19
		19
		19
		19
		19
	Debrebirhan Hospital	20
		20
		20
	Kombolcha Health center	21
		21
		21
		21
		21
	Woldia Hospital	22
		22
		22
		22
		22
	Jugal Hospital	23
		23
		23
		23
		23
	Hiwotfana Hospital	24
		24
		24
		24
		24
	Adare Hospital	25
		25
		25
		25
	Hawassa HL	26
		26
	Yirgalem Hospital	27
		27
	Dilla HL	28
		28
		28
	Arbaminch Hospital	29
		29
		29
		29
	Dilchora Hospital	30
		30
		30
		30
		30
	Sabian Hospital	31
		31
		31
		31
	Ambo Hospital	32
		32
		32
		32
		32
	Nekemet Hospital	33
		33
		33
		33
		33
	Metu Karl Hospital	34
		34
		34
		34
	Jimma university Hospital	35
		35
		35
		35
		35
	Mekele	36
		36
		36
		36
	Alamata Hospital	37
		37
		37
	Lemlem Karl Hospital	38
		38
		38
		38
	Adigrat Hospital	39
		39
		39
		39
	Wukro Hospital	40
		40
	Ayder Hospital	41
		41
		41
