# Supplementary material for: HIV rapid test performance among health facilities enrolled in HIV rapid test quality improvement initiative (RTQII) in Ethiopia
Source: BMC Infect Dis. 2023 May 10;23:315. doi: 10.1186/s12879-023-08285-x (PMC10170438; doi:10.1186/s12879-023-08285-x)
Supplement: Supplementary file 10 — Supplementary Material 10 [file 12879_2023_8285_MOESM10_ESM.xlsx]

## Sheet: Sheet1
Name of facility			Name of testing point		correct Results in 1st kit		Correct results in 2nd kit		Correct results in 3rd kit		Correct conclusion with algorithm properly applied (100% scores)	Type of error at final report	Expiry date and lot no registered/checked
1	1		PMTCT	0	1	0	1	0	1	0	1	none	3
	1		VCT	1	0.8	1	0.8	1	0.8	1	0.8	0.2	3
	1		Emergency	0	1	0	1	0	1	5	100% (algorithm not followed 2nd &3rd test reported for NR result in 1 st kit)	none	3
			PITC	0	1	0	1	0	1	0	1	none	3
2			PMTCT	0	1	0	1	0	1	0	1	none	3
			Emergency	1	0.8	1	0.8	1	0.8	1	0.8	0.2	3
			Deivery	0	1	0	1	0	1	0	1	none	3
			Pead	0	1	0	1	0	1	0	1	none	3
3			PMTCT	0	1	0	1	0	1	0	1	none	3
			VCT	0	1	5	100% % (algorithm not followed 2nd &3rd test reported for NR result in 1 st kit)	5	100% (algorithm not followed 2nd &3rd test reported for NR result in 1 st kit)	5	100% (algorithm not followed 2nd &3rd test reported for NR result in 1 st kit)	none	3
4			Delivery	4	0.2	5	not done for Reactive results	5	not done for Reactive results	4	0.2	80%,(40% FN & 40% not reported	2
			PMTCT	0	1	1	0.8	1	0.8	1	0.8	0.2	3
			VCT	4	0.2	4	0.2	4	0.2	4	0.2	80% result was reported as invalid due to early reading	3
			PITC	0	1	0	1	0	1	5	100% (algorithm not followed 2nd &3rd test reported for NR result in 1 st kit)	none	3
5			Laboratory	0	1	0	1	0	1	0	1	none	2
			TB Clinic	1	0.8	1	0.8	1	0.8	1	0.8	20%False Negative	2
			VCT	0	1	0	1	0	1	0	1	none	3
			PMTCT	0	1	0	1	0	1	0	1	none	3
6			VCT	0	1	0	1	0	1	0	1	none	3
			PMTCT	0	1	0	1	0	1	0	1	none	3
			TB	0	1	0	1	0	1	0	1	none	3
7			PITC	0	1	0	1	0	1	0	1	none	3
			VCT	0	1	0	1	0	1	0	1	none	3
8			PITC	1	0.8	0	1	0	1	1	0.8	0.2	3
			VCT	0	1	0	1	0	1	0	1	none	3
			Pead	0	1	0	1	0	1	0	1	none	3
			PMTCT	0	1	0	1	0	1	0	1	none	3
9			Delivery	0	1	0	1	0	1	0	1	none	3
			PITC	0	1	0	1	0	1	0	1	none	2
			TB	0	1	0	1	5	100%(final result reported without doing 3rd kit for kit 1 &2 reactive results)	0	1	none	3
			VCT	0	1	0	1	0	1	0	1	none	3
			PMTCT	1	0.8	5	80% (algorithm not followed 2nd &3rd test reported for NR result in 1 st kit)	5	80% (algorithm not followed 2nd &3rd test reported for NR result in 1 st kit)	5	not reported	N/A	3
10			Gyn	3	0.4	3	0.4	3	0.4	3	0.4	none	2
			Pead	0	1	0	1	0	1	0	1	none	2
			PITC	0	1	0	1	0	1	0	1	none	3
			TB	0	1	0	1	0	1	0	1	none	2
11			PITC	0	1	0	1	0	1	0	1	none	3
			PMTCT	0	1	0	1	0	1	0	1	none	3
			TB	0	1	0	1	0	1	0	1	none	3
12			PMTCT	0	1	0	1	0	1	0	1	none	3
			VCT	0	1	0	1	0	1	0	1	none	3
			Delivery	0	1	1	0.8	1	0.8	1	0.8	20%(False Negative)	3
			TB	0	1	0	1	0	1	0	1	none	3
			Gyn	0	1	0	1	5	not done for Reactive results	0	1	none	3
13			PMTCT	0	1	0	1	0	1	0	1	none	3
			VCT	1	0.8	5	N/A	5	N/A	1	0.8	0.2	3
			Delivery	0	1	0	1	0	1	0	1	none	3
			TB	0	1	0	1	0	1	0	1	none	3
14			Medical Ward	0	1	0	1	5	not done	5	100%(final result reported without doing 3rd kit for kit 1 &2 reactive results)	none	3
			PITC	0	1	0	1	0	1	5	100% ( final status was reported as R &NR instead of Pos & Neg)	none	1
			Gyn	0	1	0	1	0	1	0	1	none	3
			Dermatology	3	0.4	5	not done for Reactive results	5	not done for Reactive results	5	not done	N/A	1
			Emergency	0	1	5	not done for Reactive results	5	not done for Reactive results	5	not done	N/A	1
15			ART	0	1	0	1	0	1	0	1	none	3
			TB	1	0.8	5	not done for Reactive results	5	not done for Reactive results	5	not done	N/A	3
16			PITC	0	1	5	not done for Reactive results	5	not done for Reactive results	5	not done	N/A	3
			PMTCT	0	1	0	1	0	1	0	1	none	3
			VCT	0	1	0	1	0	1	0	1	none	3
17			PMTCT	3	0.4	3	0.4	3	0.4	3	0.4	none	2
			Delivery	1	0.8	5	not done for Reactive results	5	not done for Reactive results	5	not done	N/A	1
			PITC	0	1	0	1	0	1	0	1	none	3
			ART	0	1	0	1	0	1	0	1	none	3
			VCT	0	1	0	1	0	1	0	1	none	3
18			PITC	3	0.4	1	0.8	1	0.8	5	80%(test kit result was reported as positive & final status as reactive)	0.2	3
			Pead	0	1	0	1	1	0.8	1	0.8	0.2	3
			VCT	0	1	0	1	0	1	0	1	none	3
			TB	0	1	0	1	0	1	5	100% (algorithm not followed 2nd &3rd test reported for NR result in 1 st kit)	none	3
			PMTCT	0	1	0	1	0	1	0	1	none	3
19			PITC	0	1	0	1	0	1	0	1	none	3
			Pead	3	0.4	3	0.4	4	0.2	2	0.6	0.4	3
			VCT	0	1	0	1	0	1	0	1	none	3
			TB	3	0.4	3	0.4	3	0.4	5	40%( tester used one dropper for all the samples making all results reactive)	0.6	1
			PMTCT	0	1	0	1	0	1	0	1	none	3
20			PITC	3	0.4	0	1	0	1	3	0.4	none	1
			VCT	0	1	0	1	0	1	0	1	none	3
			PMTCT	1	0.8	0	1	5	not done for Reactive results	3	0.4	0.2	3
21			PITC	1	0.8	0	1	0	1	1	0.8	0.2	3
			ART	0	1	0	1	0	1	0	1	none	3
			VCT	0	1	0	1	0	1	0	1	none	3
			Pead	0	1	0	1	5	not done for Reactive results	2	0.6	none	2
			PMTCT	0	1	0	1	0	1	5	100% (algorithm not followed 2nd &3rd test reported for NR result in 1 st kit)	none	3
22			PMTCT	0	1	0	1	0	1	0	1	none	3
			VCT	0	1	0	1	0	1	5	100%(tester reported both kit results and final status as positive)	none	2
			Emergency	0	1	0	1	0	1	5	100%(tester reported both kit results and final status as positive)	none	3
			TB	3	0.4	3	0.4	5	not done for Reactive results	3	0.4	0.6	3
			PITC	0	1	0	1	0	1	0	1	none	2
23			Delivery	1	0.8	1	0.8	1	0.8	1	0.8	0.2	3
			PITC	0	1	0	1	0	1	0	1	none	3
			PMTCT	0	1	0	1	0	1	3	0.4	none	1
			TB	0	1	0	1	0	1	0	1	none	3
			VCT	0	1	0	1	0	1	0	1	none	3
24			Delivery	0	1	0	1	0	1	0	1	none	2
			PITC	1	0.8	2	0.6	2	0.6	3	0.4	0.6	3
			PMTCT	1	0.8	1	0.8	1	0.8	1	0.8	0.2	3
			TB	1	0.8	1	0.8	1	0.8	1	0.8	0.2	3
			VCT	0	1	0	1	0	1	0	1	none	3
25			ART	0	1	0	1	0	1	0	1	none	3
			TB	0	1	0	1	0	1	0	1	none	3
			Delivery	0	1	0	1	0	1	0	1	none	3
			PMTCT	0	1	5	not done for Reactive results	5	not done for Reactive results	0	1	none	1
26			PMTCT	0	1	0	1	0	1	0	1	none	3
			VCT	0	1	0	1	0	1	0	1	none	3
27			PITC	3	0.4	0	0	3	0.4	3	0.4	60% (False Invalid )	2
			VCT	1	0.8	1	0.8	1	0.8	1	0.8	20%( False positive)	2
28			VCT	0	1	0	1	0	1	0	1	none	3
			PITC	0	1	5	not done for Reactive results	5	not done for Reactive results	1	0.8	0.2	1
			PMTCT	1	0.8	1	0.8	1	0.8	1	0.8	20%(False Negative)	3
29			PITC	0	1	0	1	0	1	0	1	none	3
			TB	0	1	2	0.6	1	0.8	1	0.8	0.2	3
			VCT	3	0.4	3	0.4	3	0.4	3	0.4	60%(false invalid)	3
			ART	3	0.4	3	0.4	3	0.4	3	0.4	0.6	3
30			PITC	0	1	0	1	0	1	0	1	none	3
			Delivery	0	1	0	1	0	1	0	1	none	3
			TB	0	1	1	0.8	1	0.8	1	0.8	0.2	3
			VCT	0	1	0	1	0	1	0	1	none	3
			PMTCT	0	1	0	1	0	1	0	1	none	3
31			Delivery	0	1	0	1	0	1	5	100% (algorithm not followed 2nd &3rd test reported for NR result in 1 st kit)	none	3
			PMTCT	0	1	0	1	5	not done for Reactive results	5	100% (conclusion made without test confirmation with 3rd kit)	none	3
			TB	0	1	0	1	0	1	5	100% ( final status was reported as R &NR instead of Pos & Neg)	none	3
			VCT	0	1	0	1	0	1	0	1	none	3
32			Delivery	0	1	0	1	0	1	0	1	none	3
			PITC	0	1	0	1	0	1	0	1	none	3
			TB	0	1	0	1	5	not done for Reactive results	0	1	none	3
			PMTCT	0	1	0	1	0	1	0	1	none	3
			VCT	0	1	0	1	0	1	3	0.4	none	3
33			PMTCT	0	1	0	1	0	1	0	1	none	3
			Gyn	0	1	0	1	0	1	0	1	none	3
			TB	0	1	0	1	0	1	0	1	none	3
			VCT	0	1	0	1	0	1	0	1	none	3
			PITC	0	1	0	1	0	1	0	1	none	3
34			Pead	0	1	0	1	0	1	0	1	none	3
			PMTCT	1	0.8	5	not done for Reactive results	5	not done for Reactive results	5	not done	0.2	2
			PITC	0	1	0	1	0	1	0	1	none	3
			Delivery	0	1	5	not done for Reactive results	5	not done for Reactive results	5	not done	none	3
35			Delivery	0	1	5	not done for Reactive results	5	not done for Reactive results	5	not done	none	3
			Pead	0	1	0	1	0	1	0	1	none	3
			PITC	0	1	0	1	0	1	0	1	none	3
			PMTCT	0	1	0	1	0	1	0	1	none	3
			VCT	0	1	0	1	0	1	0	1	none	3
36			VCT	0	1	0	1	0	1	0	1	none	3
			Pead	0	1	0	1	0	1	0	1	none	3
			PITC	1	0.8	0	1	0	1	1	0.8	0.2	3
			Gyn	2	0.6	2	0.6	2	0.6	2	0.6	0.4	2
37			VCT	0	1	0	1	0	1	0	1	none	3
			Delivery	0	1	0	1	0	1	0	1	none	3
			PMTCT	0	1	0	1	0	1	0	1	1	3
38			PMTCT	0	1	0	1	0	1	5	100% ( algorithm not followed, test 2 done while test 1 was NR)	none	3
			VCT	1	0.8	1	0.8	1	0.8	1	0.8	0.2	3
			Delivery	0	1	0	1	0	1	0	1	none	2
			PITC	0	1	0	1	0	1	0	1	none	3
39			PMTCT	0	1	0	1	0	1	0	1	none	2
			Emergency	0	1	0	1	0	1	0	1	none	2
			VCT	0	1	0	1	0	1	0	1	none	3
			PITC	0	1	0	1	0	1	0	1	none	2
40			PMTCT	0	1	0	1	0	1	0	1	none	3
			VCT	0	1	0	1	0	1	0	1	none	3
41			Delivery	1	0.8	1	0.8	1	0.8	2	0.6	40%(1 FN & no final result for samples 2&3	3
			VCT	0	1	0	1	0	1	0	1	none	3
			Gyn	0	1	0	1	0	1	0	1	none	3

## Sheet: Sheet5
correct Results in 1st kit	Correct results in 2nd kit	Correct results in 3rd kit	Correct conclusion with algorithm properly applied (100% scores)
0	0	0	0
1	1	1	1
0	0	0	5
0	0	0	0
0	0	0	0
1	1	1	1
0	0	0	0
0	0	0	0
0	0	0	0
0	5	5	5
4	5	5	4
0	1	1	1
4	4	4	4
0	0	0	5
0	0	0	0
1	1	1	1
0	0	0	0
0	0	0	0
0	0	0	0
0	0	0	0
0	0	0	0
0	0	0	0
0	0	0	0
1	0	0	1
0	0	0	0
0	0	0	0
0	0	0	0
0	0	0	0
0	0	0	0
0	0	5	0
0	0	0	0
1	5	5	5
3	3	3	3
0	0	0	0
0	0	0	0
0	0	0	0
0	0	0	0
0	0	0	0
0	0	0	0
0	0	0	0
0	0	0	0
0	1	1	1
0	0	0	0
0	0	5	0
0	0	0	0
1	5	5	1
0	0	0	0
0	0	0	0
0	0	5	5
0	0	0	5
0	0	0	0
3	5	5	5
0	5	5	5
0	0	0	0
1	5	5	5
0	5	5	5
0	0	0	0
0	0	0	0
3	3	3	3
1	5	5	5
0	0	0	0
0	0	0	0
0	0	0	0
3	1	1	5
0	0	1	1
0	0	0	0
0	0	0	5
0	0	0	0
0	0	0	0
3	3	4	2
0	0	0	0
3	3	3	5
0	0	0	0
3	0	0	3
0	0	0	0
1	0	5	3
1	0	0	1
0	0	0	0
0	0	0	0
0	0	5	2
0	0	0	5
0	0	0	0
0	0	0	5
0	0	0	5
3	3	5	3
0	0	0	0
1	1	1	1
0	0	0	0
0	0	0	3
0	0	0	0
0	0	0	0
0	0	0	0
1	2	2	3
1	1	1	1
1	1	1	1
0	0	0	0
0	0	0	0
0	0	0	0
0	0	0	0
0	5	5	0
0	0	0	0
0	0	0	0
3	0	3	3
1	1	1	1
0	0	0	0
0	5	5	1
1	1	1	1
0	0	0	0
0	2	1	1
3	3	3	3
3	3	3	3
0	0	0	0
0	0	0	0
0	1	1	1
0	0	0	0
0	0	0	0
0	0	0	5
0	0	5	5
0	0	0	5
0	0	0	0
0	0	0	0
0	0	0	0
0	0	5	0
0	0	0	0
0	0	0	3
0	0	0	0
0	0	0	0
0	0	0	0
0	0	0	0
0	0	0	0
0	0	0	0
1	5	5	5
0	0	0	0
0	5	5	5
0	5	5	5
0	0	0	0
0	0	0	0
0	0	0	0
0	0	0	0
0	0	0	0
0	0	0	0
1	0	0	1
2	2	2	2
0	0	0	0
0	0	0	0
0	0	0	0
0	0	0	5
1	1	1	1
0	0	0	0
0	0	0	0
0	0	0	0
0	0	0	0
0	0	0	0
0	0	0	0
0	0	0	0
0	0	0	0
1	1	1	2
0	0	0	0
0	0	0	0
