# Supplementary material for: HIV rapid test performance among health facilities enrolled in HIV rapid test quality improvement initiative (RTQII) in Ethiopia
Source: BMC Infect Dis. 2023 May 10;23:315. doi: 10.1186/s12879-023-08285-x (PMC10170438; doi:10.1186/s12879-023-08285-x)
Supplement: Supplementary file 11 — Supplementary Material 11 [file 12879_2023_8285_MOESM11_ESM.xlsx]

## Sheet: Sheet1
Name of facility(labled)	Name of testing point	correct Results in 1st kit	Correct results in 2nd kit	Correct results in 3rd kit	Correct conclusion with algorithm properly applied (100% scores)	Final status: FP/FN/FI/not reported	Expiry date and lot no registered/checked
1	ANC and PMTCT	1	1	1	1	none	yes
	VCT	0.8	0.8	0.8	0.8	0.2	yes
	Emergency OPD	1	1	1	100% (algorithm not followed 2nd &3rd test reported for NR result in 1 st kit)	none	yes
	Labor and Delivery	1	1	1	1	none	yes
2	PMTCT	1	1	1	1	none	yes
	Emergency OPD	0.8	0.8	0.8	0.8	0.2	yes
	Labour and Deivery	1	1	1	1	none	yes
	Post Natal	1	1	1	1	none	yes
	TB
	VCT
3	ANC & PMTCT
	Labour and Delivery
	Paeds emergecy
	TB
	VCT
	OPD PITC
	TB
	VCT
4	Labour & Delivery	0.2	not done for Reactive results	not done for Reactive results	0.2	80%,(40% FN & 40% not reported	partial
	PMTCT	1	0.8	0.8	0.8	0.2	yes
	VCT	0.2	0.2	0.2	0.2	80% result was reported as invalid due to early reading	yes
	OPD-PITC	1	1	1	100% (algorithm not followed 2nd &3rd test reported for NR result in 1 st kit)	none	yes
	Paed	1	1	1	1	none	yes
	TB Clinic	0.8	0.8	0.8	0.8	20%False Negative	partial
	Laboratory	1	1	1	1	none	partial
5	VCT	1	1	1	1	none	yes
	PMTCT	1	1	1	1	none	yes
6	VCT
	Laboratory
	ANC
7	PITC	1	1	1	1	none	yes
	VCT	1	1	1	1	none	yes
8	PITC	0.8	1	1	0.8	0.2	yes
	VCT	1	1	1	1	none	yes
	Paeds	1	1	1	1	none	yes
	PMTCT	1	1	1	1	none	yes
	ANC/PMTCT/FP
9	Delivery
	Medical ward PITC
	TB
	VCT
	PMTCT
10	PICT	1	1	1	1	none	yes
	ANC	0.4	0.4	0.4	0.4	none	partial
	Paeds	1	1	1	1	none	partial
	TB	1	1	1	1	none	partial
	VCT	1	1	1	100% (algorithm not followed 2nd &3rd test reported for NR result in 1 st kit)	none	No
11	PITC	1	1	1	1	none	yes
	PMTCT	1	1	1	1	none	yes
	TB	1	1	1	1	none	yes
12	PMTCT	1	1	1	1	none	yes
	VCT	1	1	1	1	none	yes
	Labor and Delivery	1	0.8	0.8	0.8	20%(False Negative)
	TB	1	1	1	1	none	yes
	Gyaen	1	1	not done for Reactive results	1	none	yes
13	PMTCT	1	1	1	1	none	yes
	PICT/OPD	1	1	1	1	none	yes
	VCT	0.8	N/A	N/A	0.8	0.2	yes
	Labor and Delivery	1	1	1	1	none	yes
	TB	1	1	1	1	none	yes
14	Medical Ward	1	1	not done	100%(final result reported without doing 3rd kit for kit 1 &2 reactive results)	none	yes
	Med OPD	1	1	1	100% ( final status was reported as R &NR instead of Pos & Neg)	none	No
	ANC	1	1	1	1	none	yes
	Dermatology	0.4	not done for Reactive results	not done for Reactive results	not done	N/A	No
	Triage & Treatment	1	not done for Reactive results	not done for Reactive results	not done	N/A	No
15	VCT	1	1	1	1	none	yes
	TB	0.8	not done for Reactive results	not done for Reactive results	not done	N/A	yes
	GYN
	OPD PITC
	PMTCT
	TB
	VCT
16	OPD	1	not done for Reactive results	not done for Reactive results	not done	N/A	yes
	PMTCT	1	1	1	1	none	yes
	VCT	1	1	1	1	none	yes
17	PMTCT	0.4	0.4	0.4	0.4	none	partial
	Delivery	0.8	not done for Reactive results	not done for Reactive results	not done	N/A	No
	OPD-PITC	1	1	1	1	none	yes
	ART	1	1	1	1	none	yes
	VCT	1	1	1	1	none	yes
18	OPD-PITC	0.4	0.8	0.8	80%(test kit result was reported as positive & final status as reactive)	0.2	yes
	Under 14	1	1	0.8	0.8	0.2	yes
	VCT	1	1	1	1	none	yes
	TB	1	1	1	100% (algorithm not followed 2nd &3rd test reported for NR result in 1 st kit)	none	yes
	PMTCT	1	1	1	1	none	yes
19	OPD-PITC	1	1	1	1	none	yes
	Paeds	0.4	0.4	0.2	0.6	0.4	yes
	VCT	1	1	1	1	none	yes
	TB	0.4	0.4	0.4	40%( tester used one dropper for all the samples making all results reactive)	0.6
	PMTCT	1	1	1	1	none	yes
20	OPD	0.4	1	1	0.4	none	No
	VCT	1	1	1	1	none	yes
	Pead	1	1	1	1	none	yes
	TB	1	1	1	1	none	No
	PMTCT	0.8	1	not done for Reactive results	0.4	0.2	yes
21	OPD	0.8	1	1	0.8	0.2	yes
	ART	1	1	1	1	none	yes
	VCT	1	1	1	1	none	yes
	Pead	1	1	not done for Reactive results	0.6	none	partial
	PMTCT	1	1	1	100% (algorithm not followed 2nd &3rd test reported for NR result in 1 st kit)	none	yes
22	ART	1	1	1	1	none	yes
	VCT	1	1	1	100%(tester reported both kit results and final status as positive)	none	partial
	PITCT	1	1	1	100%(tester reported both kit results and final status as positive)	none	yes
	TB	0.4	0.4	not done for Reactive results	0.4	0.6	yes
	OPD follow up	1	1	1	1	none	partial
23	Labour and Delivery	0.8	0.8	0.8	0.8	0.2	yes
	Adult PITC	1	1	1	1	none	yes
	PMTCT	1	1	1	0.4	none	No
	TB	1	1	1	1	none	yes
	VCT	1	1	1	1	none	yes
24	Labour and Delivery	1	1	1	1	none	partial
	Adult PITC	0.8	0.6	0.6	0.4	0.6	yes
	PMTCT	0.8	0.8	0.8	0.8	0.2	yes
	TB	0.8	0.8	0.8	0.8	0.2	yes
	VCT	1	1	1	1	none	yes
25	ART	1	1	1	1	none	yes
	TB	1	1	1	1	none	yes
	Labour and Delivery	1	1	1	1	none	yes
	Pead	1	not done for Reactive results	not done for Reactive results	1	none	No
26	VCT	1	1	1	1	none	yes
	PMTCT	1	1	1	1	none	yes
27	ART	1	1	1	1	none	yes
	PITC	0.4	0	0.4	0.4	60% (False Invalid )	partial
	VCT	0.8	0.8	0.8	0.8	20%( False positive)	partial
28	VCT	1	1	1	1	none	yes
	PITC	1	not done for Reactive results	not done for Reactive results	0.8	0.2
	PMTCT	0.8	0.8	0.8	0.8	20%(False Negative)	yes
29	PITC	1	1	1	1	none	yes
	TB	1	0.6	0.8	0.8	0.2	yes
	VCT	0.4	0.4	0.4	0.4	60%(false invalid)	yes
	PMTCT	0.4	0.4	0.4	0.4	0.6	yes
30	OPD-PITC	1	1	1	1	none	yes
	Labor and Delivery	1	1	1	1	none	yes
	TB	1	0.8	0.8	0.8	0.2	yes
	VCT	1	1	1	1	none	yes
	PMTCT	1	1	1	1	none	yes
31	Labor and Delivery	1	1	1	100% (algorithm not followed 2nd &3rd test reported for NR result in 1 st kit)	none	yes
	PMTCT	1	1	not done for Reactive results	100% (conclusion made without test confirmation with 3rd kit)	none	yes
	TB	1	1	1	100% ( final status was reported as R &NR instead of Pos & Neg)	none	yes
	VCT	1	1	1	1
32	Labor and Delivery	1	1	1	1	none	yes
	OPD-PITC	1	1	1	1	none	yes
	TB	1	1	not done for Reactive results	1	none	yes
	PMTCT	1	1	1	1	none	yes
	VCT	1	1	1	0.4	none	yes
33	PMTCT	1	1	1	1	none	yes
	Labor and Delivery	1	1	1	1	none	yes
	TB	1	1	1	1	none	yes
	VCT	1	1	1	1	none	yes
	OPD/PITC	1	1	1	1	none	yes
34	PMTCT	1	1	1	1	none	yes
	Pediatrics OPD	0.8	not done for Reactive results	not done for Reactive results	not done	0.2	partial
	TB	1	1	1	1	none	yes
	Labor and Delivery	1	not done for Reactive results	not done for Reactive results	not done	none	yes
35	Labor and Delivery	1	not done for Reactive results	not done for Reactive results	not done	none	yes
	Paedatrics	1	1	1	1	none	yes
	OPD PITC	1	1	1	1	none	yes
	PMTCT	1	1	1	1	none	yes
	VCT	1	1	1	1	none	yes
36	VCT	1	1	1	1	none	yes
	Paediatrics	1	1	1	1	none	yes
	Med OPD	0.8	1	1	0.8	0.2	yes
	Gyn	0.6	0.6	0.6	0.6	0.4	partial
37	VCT	1	1	1	1	none	yes
	Delivery	1	1	1	1	none	yes
	PMTCT	1	1	1	1	1	yes
	TB	1	1	1	1	1	yes
38	PMTCT	1	1	1	100% ( algorithm not followed, test 2 done while test 1 was NR)	none	yes
	VCT	0.8	0.8	0.8	0.8	0.2	yes
	Delivery	1	1	1	1	none	partial
	OPD	1	1	1	1	none	yes
39	MCH/PMTCT	1	1	1	1	none	partial
	VCT	1	1	1	1	none	partial
	Emergency	1	1	1	1	none	yes
	OPD 19	1	1	1	1	none	partial
40	PMTCT	1	1	1	1	none	yes
	VCT	1	1	1	1	none	yes
41	Labor and Delivery	0.8	0.8	0.8	0.6	40%(1 FN & no final result for samples 2&3
	VCT	1	1	1	1	none	yes
	PMTCT	1	1	1	1	none	yes
